# Supplementary material for: The Oncolytic Adenovirus XVir-N-31, in Combination with the Blockade of the PD-1/PD-L1 Axis, Conveys Abscopal Effects in a Humanized Glioblastoma Mouse Model
Source: Int J Mol Sci. 2022 Sep 1;23(17):9965. doi: 10.3390/ijms23179965 (PMC9456411; doi:10.3390/ijms23179965)
Supplement: Supplementary file 1 [file ijms-23-09965-s001.zip]

Archive with 12 entries (12 files):
- Supplementary Figure Legends.pdf
- Supplementary. Figure. S1.tiff
- Supplementary. Figure. S10.tiff
- Supplementary. Figure. S11.tiff
- Supplementary. Figure. S2.tiff
- Supplementary. Figure. S3.tiff
- Supplementary. Figure. S4.tiff
- Supplementary. Figure. S5.tiff
- Supplementary. Figure. S6.tiff
- Supplementary. Figure. S7.tiff
- Supplementary. Figure. S8.tiff
- Supplementary. Figure. S9.tiff
